# Supplementary material for: Human–machine collaboration for improving semiconductor process development
Source: Nature. 2023 Mar 8;616(7958):707–11. doi: 10.1038/s41586-023-05773-7 (PMC10132970; doi:10.1038/s41586-023-05773-7)
Supplement: Supplementary file 2 — Source Data Fig. 2 [file 41586_2023_5773_MOESM2_ESM.xlsx]

## Sheet: Fig 2
SE1			SE2			SE3			JE3			JE2			JE1
Cost ($k)	Distance to Target		Cost ($k)	Distance to Target		Cost ($k)	Distance to Target		Cost ($k)	Distance to Target		Cost ($k)	Distance to Target		Cost ($k)	Distance to Target
2	1		7	1		4	0.666667		5	1		2	1		2	1
9	0.333333		10	0.666667		7	0.124074		13	0.581111		4	1		7	1
16	0.149444		14	0.165556		10	0.124074		18	0.581111		6	1		12	1
21	0.119444		17	0.165556		13	0.124074		20	0.171667		8	1		15	1
26	0.119444		20	0.165556		16	0.121481		23	0.171667		12	0.5		20	1
29	0.0718519		24	0.166667		19	0.0862963		25	0.171667		15	0.5		24	0.666667
34	0.0718519		26	0.166667		22	0.0677778		37	0.12037		18	0.5		29	0.666667
40	0.0614815		29	0.14987		25	0.0677778		40	0.12037		21	0.5		35	0.0781481
45	0.0614815		32	0.14987		29	0.0677778		43	0.12037		25	1		44	0.06
50	0.0614815		35	0.14987		33	0.0688889		45	0.195		29	1		50	0.0522222
56	0.0437037		38	0.124074		35	0.0688889		55	0.116667		33	0.333333		58	0.0318519
61	0.0437037		41	0.124074		37	0.0696296		59	0.116667		37	0.333333		62	0.0318519
66	0.0437037		43	0.124074		39	0.0618519		66	0.116667		41	0.293519
71	0.0318519		45	0.176111		41	0.047037		70	0.166667		47	0.14037
76	0.0318519		47	0.114444		43	0.047037		86	0.0859259		52	0.123519
80	0.0318519		51	0.0651852		47	0.047037		95	0.037037		55	0.123519
85	0.0551852		53	0.0651852		50	0.0555556		99	0.037037		59	0.123519
89	0.0551852		55	0.0540741		53	0.0555556		102	0.037037		66	0.12537
95	0.0466667		57	0.0540741		56	0.0874074		105	0.0403704		71	0.126481
101	0.0255556		59	0.0540741		59	0.0874074		107	0.0403704		81	0.0662963
105	0		61	0.0785185		62	0.0688889		110	0.140741		86	0.0662963
			63	0.119259		66	0.0603704		129	0.0859259		94	0.0259259
			65	0.101111		71	0.0603704		134	0.0851852		101	0.0222222
			67	0.101111		75	0.0503704		155	0.0288889		105	0.0222222
			69	0.101111		79	0.0440741		175	0.0112963		110	0.0222222
			71	0.105556		84	0.0440741		180	0.00203704		119	0.0277778
			73	0.105556		87	0.0440741		190	0		123	0.0285185
			75	0.105556								127	0.0281481
			77	0.0381481								130	0.0281481
			79	0.0177778								133	0.0281481
			81	0.0177778								137	0.0333333
			83	0.00666667								146	0.0222222
			85	0.00333333								149	0.0222222
			87	0								158	0.0222222
												168	0.0137037
												174	0.0137037
												182	0.0137037
												191	0.0181481
												201	0.0140741
												213	0.01
