# Supplementary material for: Human–machine collaboration for improving semiconductor process development
Source: Nature. 2023 Mar 8;616(7958):707–11. doi: 10.1038/s41586-023-05773-7 (PMC10132970; doi:10.1038/s41586-023-05773-7)
Supplement: Supplementary file 3 — Source Data Fig. 3 [file 41586_2023_5773_MOESM3_ESM.xlsx]

## Sheet: Fig 3
Algo 1					Algo 2					Algo 3
Run#	Recipes Transferred	Iteration Count	Cost ($k)		Run#	Recipes Transferred	Iteration Count	Cost ($k)		Run#	Recipes Transferred	Iteration Count	Cost ($k)
0	0	100	169		0	0	9	33		0	0	39	47
1	0	100	169		1	0	67	103		1	0	41	51
2	0	100	169		2	0	100	169		2	0	43	55
3	0	100	169		3	0	100	169		3	0	47	63
4	0	100	169		4	0	100	169		4	0	49	67
5	0	100	169		5	0	100	169		5	0	51	71
6	0	100	169		6	0	100	169		6	0	53	75
7	0	100	169		7	0	100	169		7	0	57	83
8	0	100	169		8	0	100	169		8	0	61	91
9	0	100	169		9	0	100	169		9	0	64	97
10	0	100	169		10	0	100	169		10	0	67	103
11	0	100	169		11	0	100	169		11	0	71	111
12	0	100	169		12	0	100	169		12	0	76	121
13	0	100	169		13	0	100	169		13	0	77	123
14	0	100	169		14	0	100	169		14	0	79	127
15	0	100	169		15	0	100	169		15	0	84	137
16	0	100	169		16	0	100	169		16	0	89	147
17	0	100	169		17	0	100	169		17	0	91	151
18	0	100	169		18	0	100	169		18	0	91	151
19	0	100	169		19	0	100	169		19	0	91	151
20	0	100	169		20	0	100	169		20	0	92	153
21	0	100	169		21	0	100	169		21	0	94	157
22	0	100	169		22	0	100	169		22	0	96	161
23	0	100	169		23	0	100	169		23	0	96	161
24	0	100	169		24	0	100	169		24	0	97	163
25	0	100	169		25	0	100	169		25	0	100	169
26	0	100	169		26	0	100	169		26	0	132	233
27	0	100	169		27	0	100	169		27	0	132	233
28	0	100	169		28	0	100	169		28	0	132	233
29	0	100	169		29	0	100	169		29	0	132	233
30	0	100	169		30	0	100	169		30	0	132	233
31	0	100	169		31	0	100	169		31	0	132	233
32	0	100	169		32	0	100	169		32	0	132	233
33	0	100	169		33	0	100	169		33	0	132	233
34	0	100	169		34	0	100	169		34	0	132	233
35	0	100	169		35	0	100	169		35	0	132	233
36	0	100	169		36	0	100	169		36	0	132	233
37	0	100	169		37	0	100	169		37	0	132	233
38	0	100	169		38	0	100	169		38	0	132	233
39	0	100	169		39	0	100	169		39	0	132	233
40	0	100	169		40	0	100	169		40	0	132	233
41	0	100	169		41	0	100	169		41	0	132	233
42	0	100	169		42	0	100	169		42	0	132	233
43	0	100	169		43	0	100	169		43	0	132	233
44	0	100	169		44	0	100	169		44	0	132	233
45	0	100	169		45	0	100	169		45	0	132	233
46	0	100	169		46	0	100	169		46	0	132	233
47	0	100	169		47	0	100	169		47	0	132	233
48	0	100	169		48	0	100	169		48	0	132	233
49	0	100	169		49	0	100	169		49	0	132	233
50	0	100	169		50	0	100	169		50	0	132	233
51	0	100	169		51	0	100	169		51	0	132	233
52	0	100	169		52	0	100	169		52	0	132	233
53	0	100	169		53	0	100	169		53	0	132	233
54	0	100	169		54	0	100	169		54	0	132	233
55	0	100	169		55	0	100	169		55	0	132	233
56	0	100	169		56	0	100	169		56	0	132	233
57	0	100	169		57	0	100	169		57	0	132	233
58	0	100	169		58	0	100	169		58	0	132	233
59	0	100	169		59	0	100	169		59	0	132	233
60	0	100	169		60	0	100	169		60	0	132	233
61	0	100	169		61	0	100	169		61	0	132	233
62	0	100	169		62	0	100	169		62	0	132	233
63	0	100	169		63	0	100	169		63	0	132	233
64	0	100	169		64	0	100	169		64	0	132	233
65	0	100	169		65	0	100	169		65	0	132	233
66	0	100	169		66	0	100	169		66	0	132	233
67	0	100	169		67	0	100	169		67	0	132	233
68	0	100	169		68	0	100	169		68	0	132	233
69	0	100	169		69	0	100	169		69	0	132	233
70	0	100	169		70	0	100	169		70	0	132	233
71	0	100	169		71	0	100	169		71	0	132	233
72	0	100	169		72	0	100	169		72	0	132	233
73	0	100	169		73	0	100	169		73	0	132	233
74	0	100	169		74	0	100	169		74	0	132	233
75	0	100	169		75	0	100	169		75	0	132	233
76	0	100	169		76	0	100	169		76	0	132	233
77	0	100	169		77	0	100	169		77	0	132	233
78	0	100	169		78	0	100	169		78	0	132	233
79	0	100	169		79	0	100	169		79	0	132	233
80	0	100	169		80	0	100	169		80	0	132	233
81	0	100	169		81	0	100	169		81	0	132	233
82	0	100	169		82	0	100	169		82	0	132	233
83	0	100	169		83	0	100	169		83	0	132	233
84	0	100	169		84	0	100	169		84	0	132	233
85	0	100	169		85	0	100	169		85	0	132	233
86	0	100	169		86	0	100	169		86	0	132	233
87	0	100	169		87	0	100	169		87	0	132	233
88	0	100	169		88	0	100	169		88	0	132	233
89	0	100	169		89	0	100	169		89	0	132	233
90	0	100	169		90	0	100	169		90	0	132	233
91	0	100	169		91	0	100	169		91	0	132	233
92	0	100	169		92	0	100	169		92	0	132	233
93	0	100	169		93	0	100	169		93	0	132	233
94	0	100	169		94	0	100	169		94	0	132	233
95	0	100	169		95	0	100	169		95	0	132	233
96	0	100	169		96	0	100	169		96	0	132	233
97	0	100	169		97	0	100	169		97	0	132	233
98	0	100	169		98	0	100	169		98	0	132	233
99	0	100	169		99	0	100	169		99	0	132	233
0	7	12	19		0	7	13	21		0	7	14	23
1	7	12	19		1	7	19	33		1	7	14	23
2	7	12	19		2	7	20	35		2	7	17	29
3	7	14	23		3	7	20	35		3	7	20	35
4	7	14	23		4	7	21	37		4	7	20	35
5	7	14	23		5	7	22	39		5	7	21	37
6	7	14	23		6	7	22	39		6	7	22	39
7	7	15	25		7	7	23	41		7	7	23	41
8	7	16	27		8	7	25	45		8	7	26	47
9	7	17	29		9	7	26	47		9	7	26	47
10	7	17	29		10	7	27	49		10	7	26	47
11	7	17	29		11	7	27	49		11	7	26	47
12	7	18	31		12	7	28	51		12	7	27	49
13	7	20	35		13	7	29	53		13	7	28	51
14	7	22	39		14	7	30	55		14	7	30	55
15	7	23	41		15	7	31	57		15	7	30	55
16	7	26	47		16	7	31	57		16	7	31	57
17	7	31	57		17	7	32	59		17	7	32	59
18	7	33	61		18	7	33	61		18	7	34	63
19	7	35	65		19	7	33	61		19	7	34	63
20	7	48	91		20	7	33	61		20	7	34	63
21	7	49	93		21	7	34	63		21	7	34	63
22	7	52	99		22	7	35	65		22	7	35	65
23	7	55	105		23	7	36	67		23	7	35	65
24	7	58	111		24	7	37	69		24	7	35	65
25	7	59	113		25	7	37	69		25	7	38	71
26	7	65	125		26	7	38	71		26	7	40	75
27	7	71	137		27	7	39	73		27	7	40	75
28	7	72	139		28	7	39	73		28	7	40	75
29	7	77	149		29	7	40	75		29	7	40	75
30	7	77	149		30	7	42	79		30	7	41	77
31	7	88	171		31	7	43	81		31	7	42	79
32	7	89	173		32	7	43	81		32	7	42	79
33	7	89	173		33	7	46	87		33	7	43	81
34	7	99	193		34	7	46	87		34	7	43	81
35	7	107	209		35	7	49	93		35	7	45	85
36	7	107	209		36	7	50	95		36	7	47	89
37	7	107	209		37	7	51	97		37	7	47	89
38	7	107	209		38	7	52	99		38	7	50	95
39	7	107	209		39	7	53	101		39	7	51	97
40	7	107	209		40	7	53	101		40	7	52	99
41	7	107	209		41	7	54	103		41	7	54	103
42	7	107	209		42	7	54	103		42	7	57	109
43	7	107	209		43	7	55	105		43	7	57	109
44	7	107	209		44	7	55	105		44	7	62	119
45	7	107	209		45	7	57	109		45	7	64	123
46	7	107	209		46	7	61	117		46	7	66	127
47	7	107	209		47	7	61	117		47	7	71	137
48	7	107	209		48	7	62	119		48	7	76	147
49	7	107	209		49	7	62	119		49	7	80	155
50	7	107	209		50	7	62	119		50	7	89	173
51	7	107	209		51	7	64	123		51	7	95	185
52	7	107	209		52	7	67	129		52	7	98	191
53	7	107	209		53	7	67	129		53	7	107	209
54	7	107	209		54	7	68	131		54	7	107	209
55	7	107	209		55	7	70	135		55	7	107	209
56	7	107	209		56	7	72	139		56	7	107	209
57	7	107	209		57	7	74	143		57	7	107	209
58	7	107	209		58	7	75	145		58	7	107	209
59	7	107	209		59	7	77	149		59	7	107	209
60	7	107	209		60	7	79	153		60	7	107	209
61	7	107	209		61	7	80	155		61	7	107	209
62	7	107	209		62	7	81	157		62	7	107	209
63	7	107	209		63	7	82	159		63	7	107	209
64	7	107	209		64	7	85	165		64	7	107	209
65	7	107	209		65	7	87	169		65	7	107	209
66	7	107	209		66	7	89	173		66	7	107	209
67	7	107	209		67	7	90	175		67	7	107	209
68	7	107	209		68	7	90	175		68	7	107	209
69	7	107	209		69	7	91	177		69	7	107	209
70	7	107	209		70	7	94	183		70	7	107	209
71	7	107	209		71	7	97	189		71	7	107	209
72	7	107	209		72	7	107	209		72	7	107	209
73	7	107	209		73	7	107	209		73	7	107	209
74	7	107	209		74	7	107	209		74	7	107	209
75	7	107	209		75	7	107	209		75	7	107	209
76	7	107	209		76	7	107	209		76	7	107	209
77	7	107	209		77	7	107	209		77	7	107	209
78	7	107	209		78	7	107	209		78	7	107	209
79	7	107	209		79	7	107	209		79	7	107	209
80	7	107	209		80	7	107	209		80	7	107	209
81	7	107	209		81	7	107	209		81	7	107	209
82	7	107	209		82	7	107	209		82	7	107	209
83	7	107	209		83	7	107	209		83	7	107	209
84	7	107	209		84	7	107	209		84	7	107	209
85	7	107	209		85	7	107	209		85	7	107	209
86	7	107	209		86	7	107	209		86	7	107	209
87	7	107	209		87	7	107	209		87	7	107	209
88	7	107	209		88	7	107	209		88	7	107	209
89	7	107	209		89	7	107	209		89	7	107	209
90	7	107	209		90	7	107	209		90	7	107	209
91	7	107	209		91	7	107	209		91	7	107	209
92	7	107	209		92	7	107	209		92	7	107	209
93	7	107	209		93	7	107	209		93	7	107	209
94	7	107	209		94	7	107	209		94	7	107	209
95	7	107	209		95	7	107	209		95	7	107	209
96	7	107	209		96	7	107	209		96	7	107	209
97	7	107	209		97	7	107	209		97	7	107	209
98	7	107	209		98	7	107	209		98	7	107	209
99	7	107	209		99	7	107	209		99	7	107	209
0	17	23	33		0	17	17	21		0	17	23	33
1	17	24	35		1	17	20	27		1	17	24	35
2	17	25	37		2	17	20	27		2	17	24	35
3	17	27	41		3	17	20	27		3	17	24	35
4	17	28	43		4	17	21	29		4	17	25	37
5	17	31	49		5	17	22	31		5	17	25	37
6	17	34	55		6	17	23	33		6	17	25	37
7	17	37	61		7	17	25	37		7	17	25	37
8	17	38	63		8	17	26	39		8	17	25	37
9	17	41	69		9	17	26	39		9	17	25	37
10	17	41	69		10	17	27	41		10	17	25	37
11	17	44	75		11	17	28	43		11	17	25	37
12	17	44	75		12	17	28	43		12	17	25	37
13	17	44	75		13	17	30	47		13	17	26	39
14	17	45	77		14	17	31	49		14	17	26	39
15	17	46	79		15	17	31	49		15	17	26	39
16	17	47	81		16	17	34	55		16	17	26	39
17	17	47	81		17	17	34	55		17	17	26	39
18	17	48	83		18	17	34	55		18	17	26	39
19	17	49	85		19	17	35	57		19	17	26	39
20	17	53	93		20	17	35	57		20	17	26	39
21	17	54	95		21	17	37	61		21	17	26	39
22	17	54	95		22	17	37	61		22	17	27	41
23	17	54	95		23	17	37	61		23	17	27	41
24	17	55	97		24	17	38	63		24	17	27	41
25	17	56	99		25	17	38	63		25	17	27	41
26	17	56	99		26	17	39	65		26	17	27	41
27	17	57	101		27	17	40	67		27	17	27	41
28	17	57	101		28	17	40	67		28	17	27	41
29	17	57	101		29	17	41	69		29	17	27	41
30	17	57	101		30	17	41	69		30	17	28	43
31	17	61	109		31	17	45	77		31	17	28	43
32	17	61	109		32	17	45	77		32	17	28	43
33	17	61	109		33	17	46	79		33	17	28	43
34	17	61	109		34	17	46	79		34	17	29	45
35	17	63	113		35	17	46	79		35	17	29	45
36	17	63	113		36	17	47	81		36	17	29	45
37	17	65	117		37	17	47	81		37	17	29	45
38	17	65	117		38	17	47	81		38	17	29	45
39	17	67	121		39	17	47	81		39	17	29	45
40	17	70	127		40	17	47	81		40	17	30	47
41	17	70	127		41	17	48	83		41	17	30	47
42	17	75	137		42	17	49	85		42	17	30	47
43	17	75	137		43	17	49	85		43	17	30	47
44	17	77	141		44	17	50	87		44	17	30	47
45	17	77	141		45	17	51	89		45	17	31	49
46	17	77	141		46	17	51	89		46	17	31	49
47	17	77	141		47	17	52	91		47	17	31	49
48	17	78	143		48	17	54	95		48	17	32	51
49	17	82	151		49	17	55	97		49	17	32	51
50	17	83	153		50	17	56	99		50	17	32	51
51	17	85	157		51	17	57	101		51	17	32	51
52	17	87	161		52	17	57	101		52	17	33	53
53	17	87	161		53	17	58	103		53	17	33	53
54	17	89	165		54	17	60	107		54	17	35	57
55	17	91	169		55	17	60	107		55	17	35	57
56	17	94	175		56	17	60	107		56	17	36	59
57	17	97	181		57	17	61	109		57	17	36	59
58	17	98	183		58	17	66	119		58	17	36	59
59	17	117	221		59	17	66	119		59	17	37	61
60	17	117	221		60	17	69	125		60	17	37	61
61	17	117	221		61	17	70	127		61	17	37	61
62	17	117	221		62	17	70	127		62	17	38	63
63	17	117	221		63	17	71	129		63	17	39	65
64	17	117	221		64	17	72	131		64	17	39	65
65	17	117	221		65	17	73	133		65	17	41	69
66	17	117	221		66	17	74	135		66	17	43	73
67	17	117	221		67	17	75	137		67	17	46	79
68	17	117	221		68	17	76	139		68	17	46	79
69	17	117	221		69	17	76	139		69	17	46	79
70	17	117	221		70	17	77	141		70	17	50	87
71	17	117	221		71	17	82	151		71	17	50	87
72	17	117	221		72	17	82	151		72	17	51	89
73	17	117	221		73	17	85	157		73	17	52	91
74	17	117	221		74	17	87	161		74	17	52	91
75	17	117	221		75	17	90	167		75	17	57	101
76	17	117	221		76	17	91	169		76	17	65	117
77	17	117	221		77	17	95	177		77	17	65	117
78	17	117	221		78	17	95	177		78	17	67	121
79	17	117	221		79	17	95	177		79	17	69	125
80	17	117	221		80	17	95	177		80	17	70	127
81	17	117	221		81	17	117	221		81	17	71	129
82	17	117	221		82	17	117	221		82	17	72	131
83	17	117	221		83	17	117	221		83	17	74	135
84	17	117	221		84	17	117	221		84	17	76	139
85	17	117	221		85	17	117	221		85	17	77	141
86	17	117	221		86	17	117	221		86	17	78	143
87	17	117	221		87	17	117	221		87	17	83	153
88	17	117	221		88	17	117	221		88	17	93	173
89	17	117	221		89	17	117	221		89	17	95	177
90	17	117	221		90	17	117	221		90	17	117	221
91	17	117	221		91	17	117	221		91	17	117	221
92	17	117	221		92	17	117	221		92	17	117	221
93	17	117	221		93	17	117	221		93	17	117	221
94	17	117	221		94	17	117	221		94	17	117	221
95	17	117	221		95	17	117	221		95	17	117	221
96	17	117	221		96	17	117	221		96	17	117	221
97	17	117	221		97	17	117	221		97	17	117	221
98	17	117	221		98	17	117	221		98	17	117	221
99	17	117	221		99	17	117	221		99	17	117	221
0	32	32	40		0	32	32	40		0	32	33	42
1	32	33	42		1	32	32	40		1	32	33	42
2	32	36	48		2	32	34	44		2	32	33	42
3	32	36	48		3	32	34	44		3	32	33	42
4	32	37	50		4	32	34	44		4	32	33	42
5	32	38	52		5	32	34	44		5	32	33	42
6	32	38	52		6	32	35	46		6	32	33	42
7	32	38	52		7	32	36	48		7	32	34	44
8	32	39	54		8	32	36	48		8	32	34	44
9	32	39	54		9	32	37	50		9	32	34	44
10	32	40	56		10	32	37	50		10	32	34	44
11	32	40	56		11	32	37	50		11	32	34	44
12	32	41	58		12	32	38	52		12	32	35	46
13	32	41	58		13	32	38	52		13	32	35	46
14	32	42	60		14	32	39	54		14	32	35	46
15	32	42	60		15	32	39	54		15	32	35	46
16	32	42	60		16	32	40	56		16	32	35	46
17	32	42	60		17	32	40	56		17	32	35	46
18	32	42	60		18	32	41	58		18	32	36	48
19	32	42	60		19	32	41	58		19	32	36	48
20	32	42	60		20	32	41	58		20	32	36	48
21	32	43	62		21	32	42	60		21	32	36	48
22	32	43	62		22	32	42	60		22	32	36	48
23	32	43	62		23	32	42	60		23	32	36	48
24	32	44	64		24	32	42	60		24	32	36	48
25	32	44	64		25	32	43	62		25	32	36	48
26	32	44	64		26	32	43	62		26	32	36	48
27	32	45	66		27	32	43	62		27	32	36	48
28	32	45	66		28	32	43	62		28	32	36	48
29	32	45	66		29	32	44	64		29	32	37	50
30	32	45	66		30	32	45	66		30	32	37	50
31	32	45	66		31	32	45	66		31	32	37	50
32	32	46	68		32	32	45	66		32	32	37	50
33	32	46	68		33	32	45	66		33	32	37	50
34	32	46	68		34	32	45	66		34	32	37	50
35	32	46	68		35	32	46	68		35	32	37	50
36	32	47	70		36	32	46	68		36	32	37	50
37	32	47	70		37	32	46	68		37	32	37	50
38	32	47	70		38	32	47	70		38	32	37	50
39	32	47	70		39	32	48	72		39	32	37	50
40	32	48	72		40	32	48	72		40	32	37	50
41	32	48	72		41	32	49	74		41	32	37	50
42	32	49	74		42	32	49	74		42	32	37	50
43	32	49	74		43	32	50	76		43	32	37	50
44	32	49	74		44	32	50	76		44	32	37	50
45	32	49	74		45	32	51	78		45	32	38	52
46	32	49	74		46	32	51	78		46	32	38	52
47	32	49	74		47	32	51	78		47	32	38	52
48	32	50	76		48	32	52	80		48	32	38	52
49	32	50	76		49	32	52	80		49	32	38	52
50	32	52	80		50	32	53	82		50	32	38	52
51	32	52	80		51	32	55	86		51	32	38	52
52	32	52	80		52	32	58	92		52	32	38	52
53	32	52	80		53	32	58	92		53	32	38	52
54	32	53	82		54	32	58	92		54	32	38	52
55	32	54	84		55	32	59	94		55	32	38	52
56	32	54	84		56	32	59	94		56	32	38	52
57	32	54	84		57	32	59	94		57	32	38	52
58	32	54	84		58	32	61	98		58	32	39	54
59	32	54	84		59	32	62	100		59	32	39	54
60	32	55	86		60	32	62	100		60	32	39	54
61	32	56	88		61	32	62	100		61	32	39	54
62	32	56	88		62	32	63	102		62	32	39	54
63	32	57	90		63	32	64	104		63	32	39	54
64	32	57	90		64	32	64	104		64	32	39	54
65	32	58	92		65	32	65	106		65	32	39	54
66	32	58	92		66	32	66	108		66	32	39	54
67	32	58	92		67	32	67	110		67	32	39	54
68	32	59	94		68	32	69	114		68	32	39	54
69	32	60	96		69	32	69	114		69	32	39	54
70	32	60	96		70	32	70	116		70	32	40	56
71	32	60	96		71	32	72	120		71	32	40	56
72	32	60	96		72	32	73	122		72	32	40	56
73	32	61	98		73	32	73	122		73	32	40	56
74	32	64	104		74	32	75	126		74	32	40	56
75	32	64	104		75	32	75	126		75	32	40	56
76	32	65	106		76	32	76	128		76	32	40	56
77	32	65	106		77	32	81	138		77	32	40	56
78	32	65	106		78	32	81	138		78	32	41	58
79	32	65	106		79	32	82	140		79	32	41	58
80	32	66	108		80	32	82	140		80	32	41	58
81	32	67	110		81	32	83	142		81	32	41	58
82	32	68	112		82	32	84	144		82	32	41	58
83	32	70	116		83	32	87	150		83	32	41	58
84	32	70	116		84	32	89	154		84	32	41	58
85	32	71	118		85	32	92	160		85	32	42	60
86	32	74	124		86	32	92	160		86	32	42	60
87	32	74	124		87	32	93	162		87	32	42	60
88	32	74	124		88	32	94	164		88	32	43	62
89	32	74	124		89	32	94	164		89	32	43	62
90	32	76	128		90	32	94	164		90	32	43	62
91	32	76	128		91	32	95	166		91	32	44	64
92	32	77	130		92	32	98	172		92	32	44	64
93	32	82	140		93	32	132	240		93	32	45	66
94	32	86	148		94	32	132	240		94	32	45	66
95	32	86	148		95	32	132	240		95	32	46	68
96	32	88	152		96	32	132	240		96	32	47	70
97	32	96	168		97	32	132	240		97	32	50	76
98	32	97	170		98	32	132	240		98	32	53	82
99	32	132	240		99	32	132	240		99	32	77	130
0	41	45	59		0	41	42	53		0	41	42	53
1	41	45	59		1	41	43	55		1	41	44	57
2	41	45	59		2	41	43	55		2	41	44	57
3	41	47	63		3	41	44	57		3	41	45	59
4	41	48	65		4	41	46	61		4	41	45	59
5	41	48	65		5	41	46	61		5	41	45	59
6	41	48	65		6	41	48	65		6	41	45	59
7	41	50	69		7	41	48	65		7	41	46	61
8	41	50	69		8	41	48	65		8	41	46	61
9	41	51	71		9	41	50	69		9	41	46	61
10	41	51	71		10	41	51	71		10	41	46	61
11	41	51	71		11	41	52	73		11	41	46	61
12	41	52	73		12	41	53	75		12	41	46	61
13	41	52	73		13	41	53	75		13	41	46	61
14	41	52	73		14	41	53	75		14	41	46	61
15	41	52	73		15	41	54	77		15	41	46	61
16	41	53	75		16	41	55	79		16	41	46	61
17	41	53	75		17	41	56	81		17	41	46	61
18	41	53	75		18	41	56	81		18	41	46	61
19	41	53	75		19	41	56	81		19	41	46	61
20	41	54	77		20	41	57	83		20	41	46	61
21	41	54	77		21	41	58	85		21	41	46	61
22	41	54	77		22	41	62	93		22	41	47	63
23	41	55	79		23	41	63	95		23	41	47	63
24	41	56	81		24	41	63	95		24	41	47	63
25	41	56	81		25	41	63	95		25	41	47	63
26	41	56	81		26	41	63	95		26	41	47	63
27	41	57	83		27	41	64	97		27	41	47	63
28	41	57	83		28	41	64	97		28	41	47	63
29	41	58	85		29	41	64	97		29	41	47	63
30	41	58	85		30	41	64	97		30	41	47	63
31	41	59	87		31	41	65	99		31	41	47	63
32	41	59	87		32	41	68	105		32	41	47	63
33	41	60	89		33	41	68	105		33	41	47	63
34	41	61	91		34	41	68	105		34	41	47	63
35	41	63	95		35	41	70	109		35	41	47	63
36	41	63	95		36	41	70	109		36	41	47	63
37	41	63	95		37	41	71	111		37	41	47	63
38	41	63	95		38	41	72	113		38	41	47	63
39	41	64	97		39	41	73	115		39	41	47	63
40	41	64	97		40	41	74	117		40	41	48	65
41	41	66	101		41	41	74	117		41	41	48	65
42	41	66	101		42	41	76	121		42	41	48	65
43	41	67	103		43	41	78	125		43	41	48	65
44	41	67	103		44	41	79	127		44	41	48	65
45	41	67	103		45	41	80	129		45	41	48	65
46	41	69	107		46	41	81	131		46	41	48	65
47	41	70	109		47	41	82	133		47	41	48	65
48	41	70	109		48	41	82	133		48	41	48	65
49	41	70	109		49	41	83	135		49	41	48	65
50	41	71	111		50	41	84	137		50	41	49	67
51	41	71	111		51	41	84	137		51	41	49	67
52	41	72	113		52	41	84	137		52	41	49	67
53	41	72	113		53	41	87	143		53	41	49	67
54	41	73	115		54	41	87	143		54	41	49	67
55	41	73	115		55	41	87	143		55	41	49	67
56	41	75	119		56	41	87	143		56	41	50	69
57	41	76	121		57	41	88	145		57	41	50	69
58	41	77	123		58	41	91	151		58	41	50	69
59	41	77	123		59	41	91	151		59	41	50	69
60	41	79	127		60	41	91	151		60	41	50	69
61	41	79	127		61	41	92	153		61	41	50	69
62	41	80	129		62	41	93	155		62	41	50	69
63	41	81	131		63	41	93	155		63	41	50	69
64	41	81	131		64	41	94	157		64	41	50	69
65	41	81	131		65	41	94	157		65	41	50	69
66	41	81	131		66	41	95	159		66	41	51	71
67	41	81	131		67	41	95	159		67	41	51	71
68	41	82	133		68	41	96	161		68	41	51	71
69	41	82	133		69	41	97	163		69	41	51	71
70	41	83	135		70	41	98	165		70	41	52	73
71	41	83	135		71	41	141	251		71	41	52	73
72	41	84	137		72	41	141	251		72	41	52	73
73	41	85	139		73	41	141	251		73	41	52	73
74	41	86	141		74	41	141	251		74	41	52	73
75	41	91	151		75	41	141	251		75	41	52	73
76	41	92	153		76	41	141	251		76	41	52	73
77	41	92	153		77	41	141	251		77	41	53	75
78	41	93	155		78	41	141	251		78	41	53	75
79	41	94	157		79	41	141	251		79	41	53	75
80	41	95	159		80	41	141	251		80	41	53	75
81	41	96	161		81	41	141	251		81	41	54	77
82	41	97	163		82	41	141	251		82	41	54	77
83	41	97	163		83	41	141	251		83	41	54	77
84	41	100	169		84	41	141	251		84	41	55	79
85	41	100	169		85	41	141	251		85	41	56	81
86	41	141	251		86	41	141	251		86	41	56	81
87	41	141	251		87	41	141	251		87	41	57	83
88	41	141	251		88	41	141	251		88	41	57	83
89	41	141	251		89	41	141	251		89	41	57	83
90	41	141	251		90	41	141	251		90	41	57	83
91	41	141	251		91	41	141	251		91	41	58	85
92	41	141	251		92	41	141	251		92	41	60	89
93	41	141	251		93	41	141	251		93	41	60	89
94	41	141	251		94	41	141	251		94	41	63	95
95	41	141	251		95	41	141	251		95	41	65	99
96	41	141	251		96	41	141	251		96	41	75	119
97	41	141	251		97	41	141	251		97	41	86	141
98	41	141	251		98	41	141	251		98	41	141	251
99	41	141	251		99	41	141	251		99	41	141	251
0	53	53	66		0	53	53	66		0	53	54	68
1	53	53	66		1	53	54	68		1	53	54	68
2	53	54	68		2	53	55	70		2	53	54	68
3	53	54	68		3	53	57	74		3	53	54	68
4	53	55	70		4	53	57	74		4	53	55	70
5	53	57	74		5	53	58	76		5	53	55	70
6	53	57	74		6	53	59	78		6	53	55	70
7	53	57	74		7	53	59	78		7	53	55	70
8	53	58	76		8	53	60	80		8	53	55	70
9	53	58	76		9	53	60	80		9	53	55	70
10	53	58	76		10	53	61	82		10	53	55	70
11	53	58	76		11	53	61	82		11	53	55	70
12	53	58	76		12	53	62	84		12	53	55	70
13	53	60	80		13	53	62	84		13	53	55	70
14	53	60	80		14	53	62	84		14	53	55	70
15	53	60	80		15	53	62	84		15	53	55	70
16	53	61	82		16	53	64	88		16	53	55	70
17	53	62	84		17	53	64	88		17	53	55	70
18	53	63	86		18	53	65	90		18	53	55	70
19	53	63	86		19	53	67	94		19	53	55	70
20	53	63	86		20	53	67	94		20	53	55	70
21	53	64	88		21	53	68	96		21	53	55	70
22	53	64	88		22	53	68	96		22	53	55	70
23	53	64	88		23	53	69	98		23	53	55	70
24	53	64	88		24	53	70	100		24	53	55	70
25	53	65	90		25	53	70	100		25	53	55	70
26	53	65	90		26	53	70	100		26	53	56	72
27	53	65	90		27	53	70	100		27	53	56	72
28	53	65	90		28	53	71	102		28	53	56	72
29	53	65	90		29	53	72	104		29	53	56	72
30	53	65	90		30	53	72	104		30	53	56	72
31	53	66	92		31	53	72	104		31	53	56	72
32	53	66	92		32	53	73	106		32	53	56	72
33	53	66	92		33	53	73	106		33	53	56	72
34	53	66	92		34	53	74	108		34	53	56	72
35	53	67	94		35	53	75	110		35	53	56	72
36	53	67	94		36	53	75	110		36	53	56	72
37	53	68	96		37	53	75	110		37	53	56	72
38	53	68	96		38	53	75	110		38	53	56	72
39	53	68	96		39	53	76	112		39	53	56	72
40	53	68	96		40	53	76	112		40	53	56	72
41	53	69	98		41	53	77	114		41	53	56	72
42	53	69	98		42	53	77	114		42	53	56	72
43	53	69	98		43	53	77	114		43	53	56	72
44	53	70	100		44	53	78	116		44	53	56	72
45	53	71	102		45	53	78	116		45	53	57	74
46	53	71	102		46	53	78	116		46	53	57	74
47	53	71	102		47	53	79	118		47	53	57	74
48	53	71	102		48	53	80	120		48	53	57	74
49	53	72	104		49	53	81	122		49	53	57	74
50	53	73	106		50	53	82	124		50	53	57	74
51	53	73	106		51	53	82	124		51	53	57	74
52	53	73	106		52	53	84	128		52	53	57	74
53	53	73	106		53	53	85	130		53	53	57	74
54	53	73	106		54	53	86	132		54	53	57	74
55	53	73	106		55	53	86	132		55	53	57	74
56	53	73	106		56	53	86	132		56	53	57	74
57	53	74	108		57	53	87	134		57	53	57	74
58	53	75	110		58	53	87	134		58	53	57	74
59	53	75	110		59	53	88	136		59	53	57	74
60	53	76	112		60	53	88	136		60	53	57	74
61	53	76	112		61	53	91	142		61	53	57	74
62	53	77	114		62	53	93	146		62	53	57	74
63	53	78	116		63	53	93	146		63	53	57	74
64	53	78	116		64	53	93	146		64	53	57	74
65	53	78	116		65	53	93	146		65	53	58	76
66	53	79	118		66	53	94	148		66	53	58	76
67	53	79	118		67	53	94	148		67	53	58	76
68	53	79	118		68	53	96	152		68	53	58	76
69	53	79	118		69	53	97	154		69	53	58	76
70	53	80	120		70	53	98	156		70	53	58	76
71	53	80	120		71	53	98	156		71	53	58	76
72	53	80	120		72	53	99	158		72	53	58	76
73	53	81	122		73	53	99	158		73	53	58	76
74	53	82	124		74	53	153	266		74	53	58	76
75	53	84	128		75	53	153	266		75	53	58	76
76	53	84	128		76	53	153	266		76	53	58	76
77	53	84	128		77	53	153	266		77	53	58	76
78	53	85	130		78	53	153	266		78	53	58	76
79	53	85	130		79	53	153	266		79	53	58	76
80	53	89	138		80	53	153	266		80	53	58	76
81	53	91	142		81	53	153	266		81	53	58	76
82	53	92	144		82	53	153	266		82	53	58	76
83	53	92	144		83	53	153	266		83	53	58	76
84	53	92	144		84	53	153	266		84	53	59	78
85	53	92	144		85	53	153	266		85	53	59	78
86	53	93	146		86	53	153	266		86	53	59	78
87	53	95	150		87	53	153	266		87	53	59	78
88	53	96	152		88	53	153	266		88	53	59	78
89	53	96	152		89	53	153	266		89	53	59	78
90	53	97	154		90	53	153	266		90	53	59	78
91	53	98	156		91	53	153	266		91	53	59	78
92	53	101	162		92	53	153	266		92	53	59	78
93	53	153	266		93	53	153	266		93	53	60	80
94	53	153	266		94	53	153	266		94	53	61	82
95	53	153	266		95	53	153	266		95	53	63	86
96	53	153	266		96	53	153	266		96	53	65	90
97	53	153	266		97	53	153	266		97	53	67	94
98	53	153	266		98	53	153	266		98	53	69	98
99	53	153	266		99	53	153	266		99	53	69	98
